# Supplementary material for: Transcriptomic analysis of human cartilage identified potential therapeutic targets for hip osteoarthritis
Source: Hum Mol Genet. 2025 Jan 8;34(5):444–53. doi: 10.1093/hmg/ddae200 (PMC11834983; doi:10.1093/hmg/ddae200)
Supplement: Supplementary_materials_ddae200 [file supplementary_materials_ddae200.xlsx]

## Sheet: Table S1
Table S1. List of significant differentially expressed genes (P < 2.97×10-6, after Bonferroni correction for 16,831 genes)
Gene_symbol	p.value
MARCHF3	9.13252e-08
PNRC1	1.12622e-07
S100A4	1.12738e-07
KDM7A	1.20894e-07
ELL2	1.20912e-07
GCH1	1.29563e-07
RPGR	1.2962e-07
SLC25A28	1.2962e-07
NAMPT	1.39034e-07
SPARC	1.44016e-07
WTAP	1.48872e-07
TRIB1	1.5968e-07
JDP2	1.71171e-07
TM9SF2	1.83145e-07
PHC2	1.83433e-07
NAMPTP1	1.96319e-07
LRRC17	1.96486e-07
NREP	1.96486e-07
CNPY4	2.10376e-07
CRIP1	2.10435e-07
CD274	2.25307e-07
THBS3	2.25466e-07
TRIM65	2.33022e-07
GLRX	2.33283e-07
GRPEL1	2.40958e-07
MAMDC2	2.49781e-07
ASPN	2.58339e-07
SAA1	2.76467e-07
GALNT5	2.76697e-07
ADGRL1	2.85946e-07
SPIDR	2.86065e-07
NFATC2	3.06319e-07
BCL6	3.16784e-07
HCFC1R1	3.38854e-07
PDE1B	3.38946e-07
ECM2	3.38992e-07
TLR2	3.39039e-07
TPPP3	3.39039e-07
BEST1	3.62453e-07
YBX3	3.62601e-07
WHAMMP3	3.6265e-07
ATRN	3.8774e-07
EXTL2	3.8774e-07
TNNT3	3.88002e-07
PUS10	4.00501e-07
MXRA5	4.14893e-07
ZMAT3	4.14893e-07
COL5A1	4.43518e-07
CALM1	4.74108e-07
PIGK	4.74171e-07
HSPD1P11	4.89863e-07
HEY2	5.06862e-07
PCOLCE	5.06996e-07
OGN	5.34544e-07
SBNO2	5.41935e-07
PDGFC	5.78962e-07
ABCA2	5.97596e-07
ZFP30	5.98222e-07
C12orf75	6.60899e-07
C1QTNF3	6.60899e-07
PM20D2	7.04993e-07
FADS2	7.0554e-07
COL5A2	7.05814e-07
PDIA5	8.0432e-07
FRMPD4	8.04526e-07
MMP16	8.04526e-07
RRN3	8.04629e-07
COL24A1	8.04835e-07
SDC1	8.04835e-07
IFIT1	8.59017e-07
ATP6AP1	8.59126e-07
MAP3K8	8.59126e-07
SERTAD4	8.59236e-07
COL21A1	8.59345e-07
GALNT1	8.59455e-07
FNDC1	9.17285e-07
CEBPD	9.46929e-07
P3H1	9.47049e-07
LRP10	9.47408e-07
APOD	9.47528e-07
SERTAD4.AS1	9.7873e-07
DYRK2	9.78853e-07
NFIL3	9.78853e-07
SULF1	9.78977e-07
ANXA8L1	9.791e-07
DKK3	9.791e-07
PTPN2	1.07825e-06
CHI3L1	1.11192e-06
COPZ2	1.11442e-06
MLIP	1.11442e-06
ELL2P1	1.11456e-06
G0S2	1.11456e-06
SLC39A13	1.1496e-06
GPR153	1.15018e-06
FAT1	1.1891e-06
COL1A2	1.25906e-06
COL3A1	1.26186e-06
C1orf122	1.26608e-06
TGM2	1.26796e-06
LINC01614	1.26827e-06
HSPD1	1.30732e-06
PRTFDC1	1.30812e-06
ERN1	1.35134e-06
IRX5	1.3515e-06
PIP5K1C	1.352e-06
SLC3A2	1.352e-06
RHOBTB1	1.44139e-06
BACE1	1.44157e-06
SLC19A3	1.44174e-06
LRRC15	1.44192e-06
ITGA11	1.4421e-06
CEBPB	1.5357e-06
FAM102B	1.53701e-06
GCKR	1.5372e-06
MMP3	1.63475e-06
WNT5B	1.63613e-06
SAT1	1.63693e-06
CTSK	1.63811e-06
CADM1	1.63851e-06
LMO7	1.63851e-06
MATN2	1.63851e-06
PPIC	1.63851e-06
CARHSP1	1.69073e-06
ZNF275	1.69073e-06
OMD	1.73386e-06
CPQ	1.74455e-06
SLC35B3	1.74518e-06
TMOD1	1.74623e-06
TNFSF11	1.74623e-06
ZMPSTE24	1.80152e-06
TMEM14A	1.80217e-06
CLEC11A	1.80239e-06
ITGB1BP1	1.85917e-06
LIPC	1.85917e-06
PLEC	1.85962e-06
LINC.PINT	1.85984e-06
ECM1	1.86029e-06
TAF1D	1.86051e-06
CCL20	1.86073e-06
LRRC8E	1.91905e-06
COMMD2	1.91997e-06
DIRAS1	1.98149e-06
CFAP54	1.98243e-06
TTC9	2.04587e-06
MTHFD2	2.11101e-06
UMAD1	2.11101e-06
PTN	2.11201e-06
EIF1	2.24678e-06
NCKAP5L	2.24678e-06
PRADC1	2.24705e-06
SH3RF3	2.24811e-06
GLT8D1	2.24864e-06
MAGED1	2.2489e-06
TBCB	2.2489e-06
EML1	2.24917e-06
PLXNA2	2.32023e-06
NDRG3	2.39177e-06
COQ10A	2.39289e-06
EPB41L2	2.39346e-06
ZNF30	2.39458e-06
SLC38A1	2.39486e-06
GPX7	2.4715e-06
ROR1	2.4715e-06
TMEM38B	2.54781e-06
NTAN1	2.54959e-06
TTLL4	2.54959e-06
MT1XP1	2.55019e-06
GADD45A	2.55048e-06
PTH1R	2.55048e-06
MFSD11	2.62913e-06
LUCAT1	2.712e-06
ANGPTL7	2.71326e-06
ATP10A	2.71452e-06
PHF21A	2.71452e-06
IPO5	2.88733e-06
MRC2	2.88833e-06
BAD	2.88867e-06
MXRA8	2.889e-06
CTHRC1	2.88967e-06
